# Supplementary material for: Exploring the Neuroprotective Properties of Capsanthin: Antioxidant Defense and Inflammatory Responses
Source: Nutrients. 2025 Dec 19;18(1):18. doi: 10.3390/nu18010018 (PMC12787947; doi:10.3390/nu18010018)
Supplement: Supplementary file 1 [file nutrients-18-00018-s001.zip]

Archive with 2 entries (2 files):
- nutrients-4017437-supplementary.pdf
- Supplementary Table S1.xlsx
