# Supplementary material for: Exploring the Neuroprotective Properties of Capsanthin: Antioxidant Defense and Inflammatory Responses
Source: Nutrients. 2025 Dec 19;18(1):18. doi: 10.3390/nu18010018 (PMC12787947; doi:10.3390/nu18010018)
Supplement: Supplementary file 1 [file nutrients-18-00018-s001.zip › Supplementary Table S1.xlsx]

## Sheet: Viability OD
Supplementary Table S1. Raw OD values and group-wise mean ± SD data from all viability experiments
Raw OD values for the viability of different treatments and controls, measured colorimetrically at 600 nm using a Multiskan GO spectrophotometer. (n=15, 3 independent experiments in quintuplicate)
	Incubation time	Treatments																mean	SD
	6h	G1-1mM glutamate	0.523663	0.523422	0.523564	0.52082	0.511466	0.523044	0.53594	0.510053	0.510053	0.536768	0.524809	0.506586	0.521496	0.506675	0.506641	0.519	0.01
		G2-2mM glutamate	0.540018	0.540763	0.540127	0.546926	0.499714	0.50384	0.529308	0.519439	0.548509	0.521735	0.510688	0.573731	0.53668	0.543105	0.510416	0.531	0.02
		G3-3mM glutamate	0.536081	0.536695	0.53595	0.516116	0.53212	0.501301	0.538587	0.514742	0.522287	0.514716	0.574649	0.529082	0.503579	0.5495	0.499595	0.527	0.02
		G4-4mM glutamate	0.5257	0.526511	0.525985	0.52781	0.475438	0.490689	0.52752	0.5406	0.526904	0.519973	0.515494	0.487058	0.505381	0.511641	0.548296	0.517	0.02
		G5-5mM glutamate	0.516615	0.516308	0.51656	0.514663	0.487687	0.514413	0.505332	0.501595	0.518095	0.523465	0.522188	0.499517	0.506303	0.514505	0.522755	0.512	0.01
		G6-6mM glutamate	0.523497	0.523617	0.523551	0.510377	0.513893	0.502867	0.50179	0.525847	0.532358	0.515254	0.528134	0.520447	0.50839	0.520444	0.534535	0.519	0.01
		G7-7mM glutamate	0.524374	0.524637	0.52467	0.519493	0.533803	0.49639	0.527162	0.520592	0.51714	0.520634	0.502042	0.517849	0.523006	0.533028	0.515179	0.52	0.01
		G8-8mM glutamate	0.521558	0.521679	0.521361	0.506165	0.510743	0.531897	0.52314	0.510325	0.525894	0.519682	0.532691	0.507754	0.513342	0.51238	0.496388	0.517	0.01
		G9-9mM glutamate	0.525589	0.526268	0.526356	0.523727	0.522757	0.51568	0.509051	0.4764	0.503906	0.506061	0.493353	0.511078	0.526711	0.567696	0.520366	0.517	0.02
		G10-10mM glutamate	0.501182	0.501468	0.501457	0.497196	0.493839	0.475187	0.494323	0.495201	0.519502	0.492646	0.497641	0.49424	0.482773	0.506149	0.502196	0.497	0.01
		G15-15mM glutamate	0.478354	0.478707	0.477781	0.484393	0.451699	0.496156	0.442231	0.480468	0.5113	0.450139	0.458296	0.4711	0.459504	0.43937	0.470502	0.47	0.02
		G20-20mM glutamate	0.467209	0.467562	0.466547	0.436706	0.469535	0.43976	0.492541	0.44267	0.452528	0.476801	0.433103	0.464274	0.487352	0.425053	0.463359	0.459	0.02
	6h	C1-control of 1mM glutamate	0.516943	0.517075	0.516822	0.514019	0.503722	0.516467	0.530662	0.502167	0.502167	0.531573	0.518409	0.498351	0.514762	0.498449	0.498412	0.512	0.011
		C2-control of 2mM glutamate	0.521845	0.522099	0.522014	0.525808	0.4998	0.502073	0.516103	0.510666	0.52668	0.511931	0.505846	0.540574	0.520163	0.523703	0.505696	0.517	0.011
		C3-control of 3mM glutamate	0.517381	0.517545	0.517589	0.50758	0.515595	0.500161	0.518833	0.506892	0.510671	0.506879	0.536892	0.514073	0.501302	0.524298	0.499307	0.513	0.01
		C4-control of 4mM glutamate	0.522101	0.521787	0.521758	0.52303	0.488984	0.498898	0.522842	0.531345	0.522441	0.517935	0.515024	0.496538	0.508449	0.512519	0.536348	0.516	0.013
		C5-control of 5mM glutamate	0.525159	0.525258	0.525189	0.523847	0.504984	0.523672	0.517322	0.514709	0.526248	0.530002	0.529109	0.513256	0.518002	0.523737	0.529506	0.522	0.007
		C6-control of 6mM glutamate	0.516894	0.516846	0.517099	0.502525	0.506395	0.494257	0.493072	0.519554	0.526721	0.507893	0.522072	0.51361	0.500337	0.513606	0.529118	0.512	0.011
		C7-control of 7mM glutamate	0.512713	0.512706	0.51264	0.509709	0.518304	0.495832	0.514315	0.510369	0.508295	0.510394	0.499227	0.508721	0.511819	0.517838	0.507118	0.51	0.006
		C8-control of 8mM glutamate	0.525958	0.52573	0.526087	0.50591	0.51186	0.539351	0.527971	0.511317	0.53155	0.523477	0.540384	0.507975	0.515238	0.513987	0.493204	0.52	0.013
		C9-control of 9mM glutamate	0.521062	0.521181	0.521003	0.520027	0.519591	0.516406	0.513423	0.498729	0.511108	0.512077	0.506359	0.514335	0.52137	0.539814	0.518515	0.517	0.009
		C10-control of 10mM glutamate	0.521227	0.521128	0.521181	0.518105	0.51576	0.502732	0.516099	0.516711	0.533686	0.514927	0.518416	0.516041	0.508031	0.524359	0.521597	0.518	0.007
		C15-control of 15mM glutamate	0.52312	0.522999	0.522867	0.525762	0.507868	0.5322	0.502686	0.523613	0.540489	0.507014	0.511478	0.518486	0.512139	0.50112	0.518159	0.518	0.011
		C20-control of 20mM glutamate	0.523921	0.523722	0.524078	0.503427	0.52464	0.5054	0.539506	0.507281	0.513651	0.529335	0.501099	0.521241	0.536153	0.495897	0.520649	0.518	0.013
	24h	G1-1mM glutamate	0.542117	0.521746	0.573806	0.538563	0.579453	0.571413	0.531811	0.540777	0.53785	0.555738	0.529914	0.556213	0.529536	0.545695	0.565369	0.548	0.018																0.548	0.018
		G2-2mM glutamate	0.577273	0.597747	0.592716	0.554913	0.619393	0.579632	0.564684	0.546162	0.562087	0.548547	0.580835	0.572271	0.555248	0.513373	0.570118	0.569	0.025																0.569	0.025
		G3-3mM glutamate	0.523575	0.554947	0.563082	0.615642	0.538669	0.555584	0.572843	0.579035	0.552681	0.610859	0.5551	0.545306	0.476498	0.567665	0.588515	0.56	0.034																0.56	0.034
		G4-4mM glutamate	0.558035	0.560313	0.549735	0.551646	0.535895	0.566187	0.528986	0.609686	0.568879	0.546959	0.554163	0.542313	0.548247	0.546624	0.572333	0.556	0.019																0.556	0.019
		G5-5mM glutamate	0.664957	0.540927	0.594133	0.549629	0.631389	0.543777	0.5749	0.504359	0.521338	0.550012	0.524663	0.626384	0.56107	0.535205	0.597259	0.568	0.046																0.568	0.046
		G6-6mM glutamate	0.612314	0.545677	0.525919	0.559198	0.50994	0.477623	0.566552	0.528643	0.574189	0.592414	0.577114	0.591035	0.560206	0.51589	0.558286	0.553	0.036																0.553	0.036
		G7-7mM glutamate	0.558157	0.603159	0.568725	0.495229	0.523347	0.607276	0.61117	0.532318	0.584048	0.582197	0.591734	0.560098	0.522887	0.554664	0.534991	0.562	0.035																0.562	0.035
		G8-8mM glutamate	0.580426	0.526958	0.523765	0.504616	0.52581	0.516768	0.514306	0.55152	0.554393	0.517446	0.509953	0.540585	0.530854	0.492985	0.574613	0.531	0.025																0.531	0.025
		G9-9mM glutamate	0.510255	0.497909	0.497475	0.509148	0.495412	0.519343	0.513105	0.500066	0.520892	0.490261	0.52178	0.497709	0.531656	0.515933	0.514055	0.509	0.012																0.509	0.012
		G10-10mM glutamate	0.468789	0.510472	0.487738	0.475107	0.515538	0.470689	0.486242	0.451322	0.472913	0.475143	0.469886	0.447061	0.454059	0.47467	0.510372	0.478	0.021																0.478	0.021
		G15-15mM glutamate	0.462398	0.470366	0.477746	0.471807	0.478506	0.464034	0.465882	0.454072	0.464537	0.472117	0.460346	0.475464	0.48385	0.462288	0.471589	0.469	0.008																0.469	0.008
		G20-20mM glutamate	0.422498	0.442034	0.44779	0.437969	0.445083	0.410493	0.459243	0.427696	0.475403	0.434363	0.423481	0.401963	0.409375	0.428674	0.473934	0.436	0.022																0.436	0.022
	24h	C1-control of 1mM glutamate	0.581615	0.559645	0.566923	0.559373	0.544507	0.556883	0.552007	0.559329	0.557434	0.554347	0.55495	0.549329	0.544491	0.555371	0.573797	0.558	0.01																0.558	0.01
		C2-control of 2mM glutamate	0.534613	0.555725	0.544377	0.624249	0.579944	0.581934	0.559874	0.594897	0.564378	0.547163	0.556891	0.581154	0.534904	0.605176	0.599721	0.571	0.027																0.571	0.027
		C3-control of 3mM glutamate	0.54085	0.605876	0.531348	0.600885	0.544981	0.55775	0.531416	0.596134	0.595503	0.564661	0.593325	0.592027	0.571602	0.637178	0.561463	0.575	0.031																0.575	0.031
		C4-control of 4mM glutamate	0.555805	0.575602	0.544366	0.593356	0.56503	0.586836	0.578075	0.576986	0.562518	0.577652	0.570375	0.584656	0.56373	0.566934	0.53308	0.569	0.016																0.569	0.016
		C5-control of 5mM glutamate	0.592922	0.531768	0.556602	0.542417	0.563921	0.55861	0.573399	0.551762	0.569259	0.557066	0.554797	0.550378	0.573315	0.548985	0.544799	0.558	0.015																0.558	0.015
		C6-control of 6mM glutamate	0.544442	0.603046	0.580697	0.585285	0.558911	0.544421	0.579867	0.537575	0.577513	0.591221	0.530007	0.548469	0.534955	0.521281	0.56231	0.56	0.025																0.56	0.025
		C7-control of 7mM glutamate	0.563984	0.592817	0.536431	0.542739	0.514174	0.561241	0.584902	0.577719	0.570982	0.54712	0.581866	0.547544	0.556641	0.563155	0.543687	0.559	0.021																0.559	0.021
		C8-control of 8mM glutamate	0.579899	0.585949	0.584373	0.578379	0.58209	0.574869	0.580206	0.581964	0.584214	0.581193	0.584524	0.577888	0.581505	0.578351	0.579595	0.581	0.003																0.581	0.003
		C9-control of 9mM glutamate	0.565659	0.5489	0.575465	0.600302	0.561881	0.577855	0.550197	0.615957	0.559137	0.56642	0.558619	0.555911	0.544669	0.588648	0.580381	0.57	0.02																0.57	0.02
		C10-control of 10mM glutamate	0.553908	0.553906	0.552379	0.542473	0.547944	0.570204	0.549775	0.538491	0.552848	0.554096	0.565758	0.545511	0.548989	0.56835	0.550368	0.553	0.009																0.553	0.009
		C15-control of 15mM glutamate	0.583951	0.594421	0.590211	0.585708	0.588941	0.589335	0.588811	0.590373	0.589575	0.592292	0.595297	0.592971	0.59088	0.589444	0.587792	0.59	0.003																0.59	0.003
		C20-control of 20mM glutamate	0.548729	0.57624	0.522272	0.585482	0.551751	0.581083	0.543572	0.550582	0.565575	0.53492	0.540231	0.570907	0.559186	0.553559	0.540911	0.555	0.018																0.555	0.018
	48h	G1-1mM glutamate	0.566395	0.56457	0.563483	0.569782	0.56864	0.564263	0.569623	0.568068	0.571674	0.568154	0.565988	0.56855	0.570318	0.564248	0.566244	0.567333	0.00251661																0.567333	0.00251661
		G2-2mM glutamate	0.572052	0.544157	0.573627	0.549218	0.605958	0.574127	0.567379	0.554718	0.568994	0.567915	0.575549	0.547543	0.57632	0.572124	0.590319	0.569333	0.0161658																0.569333	0.0161658
		G3-3mM glutamate	0.514989	0.53769	0.57462	0.59791	0.538024	0.610087	0.586277	0.579076	0.590248	0.629953	0.565099	0.514091	0.525768	0.576212	0.559957	0.566667	0.0347755																0.566667	0.0347755
		G4-4mM glutamate	0.582249	0.570546	0.566165	0.506386	0.599949	0.555725	0.572492	0.585909	0.56235	0.580086	0.547428	0.555521	0.545368	0.576853	0.567972	0.565	0.0219317																0.565	0.0219317
		G5-5mM glutamate	0.576792	0.612182	0.566607	0.564916	0.556296	0.555353	0.597549	0.553461	0.5705	0.526657	0.663225	0.532824	0.586794	0.583334	0.593511	0.576	0.0335112																0.576	0.0335112
		G6-6mM glutamate	0.56021	0.557617	0.585091	0.542985	0.521416	0.576082	0.526489	0.540193	0.611595	0.574741	0.547821	0.565503	0.607075	0.540384	0.602799	0.564	0.0285832																0.564	0.0285832
		G7-7mM glutamate	0.564718	0.586172	0.580883	0.582262	0.570165	0.558931	0.539495	0.564074	0.584408	0.555712	0.536274	0.564698	0.573256	0.527269	0.536682	0.561667	0.0191398																0.561667	0.0191398
		G8-8mM glutamate	0.542488	0.545726	0.525954	0.539626	0.5331	0.558566	0.559826	0.505918	0.547136	0.523933	0.534814	0.549731	0.563543	0.518626	0.536015	0.539	0.0160935																0.539	0.0160935
		G9-9mM glutamate	0.548911	0.532812	0.501884	0.558895	0.529817	0.506435	0.507366	0.529461	0.540971	0.558582	0.511953	0.486583	0.544577	0.51159	0.535164	0.527	0.0217945																0.527	0.0217945
		G10-10mM glutamate	0.521355	0.534123	0.554531	0.532623	0.51382	0.503466	0.548824	0.48447	0.55162	0.48681	0.524471	0.517053	0.493052	0.529392	0.529389	0.521667	0.0222785																0.521667	0.0222785
		G15-15mM glutamate	0.471648	0.473705	0.47344	0.486551	0.456043	0.454575	0.475562	0.453926	0.487003	0.482951	0.458315	0.462956	0.475376	0.463997	0.478951	0.470333	0.0113725																0.470333	0.0113725
		G20-20mM glutamate	0.449415	0.405263	0.416858	0.379028	0.444119	0.406795	0.409011	0.415955	0.425334	0.402143	0.425525	0.410625	0.437157	0.411144	0.431629	0.418	0.0180831																0.418	0.0180831
	48h	C1-control of 1mM glutamate	0.55872	0.562227	0.562541	0.554136	0.562591	0.557533	0.555784	0.553866	0.563273	0.564061	0.564108	0.554502	0.560248	0.558164	0.553245	0.559	0.004																0.559	0.004
		C2-control of 2mM glutamate	0.556175	0.574935	0.566978	0.560967	0.562987	0.565993	0.562979	0.565639	0.557261	0.557034	0.555601	0.572147	0.555439	0.564176	0.566689	0.563	0.006																0.563	0.006
		C3-control of 3mM glutamate	0.560197	0.562932	0.562188	0.566427	0.56737	0.561108	0.560355	0.567068	0.568928	0.563969	0.561557	0.563996	0.56624	0.560407	0.567259	0.564	0.003																0.564	0.003
		C4-control of 4mM glutamate	0.561863	0.571391	0.552213	0.56363	0.577049	0.562129	0.568022	0.571318	0.555484	0.562356	0.559368	0.583298	0.574201	0.554378	0.5733	0.566	0.009																0.566	0.009
		C5-control of 5mM glutamate	0.562107	0.560093	0.560325	0.562543	0.564575	0.560735	0.565512	0.559229	0.561663	0.563405	0.55899	0.560493	0.562983	0.564387	0.562962	0.562	0.002																0.562	0.002
		C6-control of 6mM glutamate	0.563168	0.563162	0.555569	0.557817	0.552575	0.555672	0.558514	0.562902	0.552577	0.563382	0.56118	0.562582	0.557609	0.555384	0.562906	0.559	0.004																0.559	0.004
		C7-control of 7mM glutamate	0.533626	0.542367	0.55343	0.56076	0.542651	0.564798	0.550955	0.563959	0.540414	0.554136	0.553553	0.550878	0.565351	0.549703	0.538416	0.551	0.01																0.551	0.01
		C8-control of 8mM glutamate	0.564382	0.567822	0.563951	0.567958	0.574325	0.557387	0.560675	0.565649	0.564755	0.565557	0.565706	0.568982	0.560353	0.563342	0.564157	0.565	0.004																0.565	0.004
		C9-control of 9mM glutamate	0.553914	0.559906	0.560557	0.556088	0.554373	0.556599	0.564312	0.56725	0.557339	0.565304	0.559576	0.568492	0.556841	0.55401	0.565441	0.56	0.005																0.56	0.005
		C10-control of 10mM glutamate	0.548905	0.553623	0.53863	0.557638	0.543777	0.554185	0.547771	0.550891	0.552763	0.570607	0.541339	0.56335	0.530752	0.559689	0.551081	0.551	0.01																0.551	0.01
		C15-control of 15mM glutamate	0.532155	0.555351	0.566772	0.559362	0.564972	0.557578	0.567102	0.554863	0.566142	0.519772	0.57818	0.57319	0.557948	0.551331	0.55028	0.557	0.015																0.557	0.015
		C20-control of 20mM glutamate	0.553752	0.575132	0.523387	0.529067	0.570295	0.574769	0.544812	0.57108	0.557382	0.555487	0.549719	0.573784	0.562139	0.553908	0.545288	0.556	0.016																0.556	0.016
	72h	G1-1mM glutamate	0.522924	0.516218	0.518976	0.515226	0.519729	0.518694	0.515318	0.517256	0.515596	0.517083	0.516126	0.512171	0.514822	0.517016	0.517847	0.517	0.0025
		G2-2mM glutamate	0.523416	0.504958	0.49837	0.499194	0.521362	0.527964	0.508144	0.493201	0.559848	0.511199	0.541526	0.550794	0.528292	0.500125	0.516607	0.519	0.02																0.519	0.02
		G3-3mM glutamate	0.507656	0.475306	0.566972	0.520858	0.511896	0.483915	0.521217	0.51708	0.507551	0.556322	0.514596	0.504994	0.496684	0.581233	0.488721	0.517	0.03																0.517	0.03
		G4-4mM glutamate	0.546818	0.487454	0.547147	0.51913	0.516246	0.496216	0.517068	0.537685	0.508151	0.521878	0.528563	0.499573	0.521058	0.489656	0.488357	0.515	0.02																0.515	0.02
		G5-5mM glutamate	0.496751	0.472949	0.560328	0.561847	0.543681	0.564688	0.510425	0.484163	0.539918	0.543932	0.545581	0.494619	0.541338	0.502666	0.527114	0.526	0.03																0.526	0.03
		G6-6mM glutamate	0.48772	0.54395	0.49138	0.458509	0.507235	0.552479	0.534339	0.540465	0.562382	0.539405	0.496413	0.515945	0.493231	0.503052	0.483495	0.514	0.03																0.514	0.03
		G7-7mM glutamate	0.515983	0.547212	0.504176	0.494828	0.529176	0.501596	0.506068	0.510069	0.479835	0.496772	0.543918	0.508668	0.485162	0.528408	0.528129	0.512	0.02																0.512	0.02
		G8-8mM glutamate	0.475041	0.477277	0.47955	0.477176	0.477631	0.474362	0.474316	0.4745	0.475434	0.475503	0.474997	0.472365	0.473857	0.475405	0.47573	0.475543	0.00176557
		G9-9mM glutamate	0.420891	0.436841	0.414085	0.445518	0.432166	0.414008	0.435861	0.43644	0.436911	0.365863	0.419766	0.406344	0.413452	0.39842	0.423432	0.42	0.02																0.42	0.02
		G10-10mM glutamate	0.404252	0.437046	0.40587	0.424364	0.402062	0.396003	0.422846	0.411989	0.370536	0.388728	0.416566	0.437534	0.409799	0.447509	0.404896	0.412	0.02																0.412	0.02
		G15-15mM glutamate	0.353901	0.363214	0.378246	0.367826	0.363496	0.364684	0.373871	0.368939	0.351179	0.377833	0.354223	0.383259	0.3799	0.359887	0.364542	0.367	0.01																0.367	0.01
		G20-20mM glutamate	0.319036	0.350333	0.323467	0.309546	0.290495	0.326058	0.317858	0.280318	0.317246	0.30997	0.354891	0.321049	0.311319	0.338284	0.300129	0.318	0.02																0.318	0.02
	72h	C1-control of 1mM glutamate	0.51918	0.532131	0.536491	0.545324	0.544398	0.508898	0.527308	0.538668	0.498845	0.546421	0.528731	0.536557	0.530397	0.539436	0.547214	0.532	0.014																0.532	0.014
		C2-control of 2mM glutamate	0.553159	0.504712	0.524722	0.518903	0.53644	0.541566	0.531418	0.522901	0.512453	0.525874	0.524115	0.537714	0.53992	0.490757	0.540346	0.527	0.016																0.527	0.016
		C3-control of 3mM glutamate	0.542833	0.519516	0.548804	0.532453	0.560305	0.512377	0.504259	0.530455	0.543528	0.551198	0.530386	0.531563	0.538228	0.531995	0.5471	0.535	0.015																0.535	0.015
		C4-control of 4mM glutamate	0.527773	0.533513	0.537307	0.530438	0.535076	0.531379	0.530325	0.52314	0.530247	0.533494	0.526511	0.535722	0.534966	0.533421	0.536688	0.532	0.004																0.532	0.004
		C5-control of 5mM glutamate	0.540835	0.542436	0.538996	0.535969	0.568078	0.529918	0.547788	0.555835	0.56194	0.524063	0.519884	0.524291	0.538438	0.532794	0.508734	0.538	0.016																0.538	0.016
		C6-control of 6mM glutamate	0.529266	0.534924	0.548801	0.534801	0.522803	0.538635	0.545832	0.547786	0.543014	0.533709	0.519647	0.548055	0.536931	0.541838	0.543959	0.538	0.009																0.538	0.009
		C7-control of 7mM glutamate	0.529937	0.544655	0.538657	0.539038	0.529214	0.53505	0.530248	0.528482	0.542548	0.529291	0.52489	0.524804	0.537902	0.545883	0.529403	0.534	0.007																0.534	0.007
		C8-control of 8mM glutamate	0.532942	0.540246	0.532693	0.536798	0.524929	0.535196	0.548872	0.52579	0.526744	0.53382	0.529769	0.540227	0.531243	0.544429	0.541303	0.535	0.007																0.535	0.007
		C9-control of 9mM glutamate	0.520655	0.522699	0.523658	0.522576	0.518863	0.521462	0.521072	0.523015	0.523381	0.521037	0.519889	0.517382	0.52909	0.518805	0.526417	0.522	0.003																0.522	0.003
		C10-control of 10mM glutamate	0.552769	0.523895	0.518582	0.546025	0.550185	0.542074	0.535762	0.534138	0.532985	0.550813	0.520795	0.52382	0.554011	0.531314	0.537832	0.537	0.012																0.537	0.012
		C15-control of 15mM glutamate	0.52374	0.543842	0.539653	0.530088	0.514131	0.549497	0.496381	0.543797	0.526752	0.505319	0.536404	0.544407	0.536793	0.503668	0.555527	0.53	0.018																0.53	0.018
		C20-control of 20mM glutamate	0.524254	0.515882	0.520071	0.536498	0.529489	0.550592	0.514685	0.523729	0.551253	0.53366	0.525922	0.53386	0.557929	0.518208	0.513968	0.53	0.014																0.53	0.014
	6h	C-Absolute control	0.557962	0.534512	0.563538	0.595865	0.53097	0.530971	0.59794	0.56796	0.52228	0.559655	0.522503	0.522418	0.548554	0.468959	0.475915	0.54	0.0367151
		D5-DMSO control of 5ng/µL capsanthin	0.525467	0.51384	0.548088	0.516545	0.577802	0.503531	0.534151	0.541721	0.50321	0.525929	0.542841	0.510274	0.549674	0.524477	0.53245	0.53	0.0200749
		D7-DMSO control of 7ng/µL capsanthin	0.517618	0.557727	0.527232	0.540897	0.510165	0.507499	0.530866	0.505745	0.495424	0.539522	0.53067	0.530254	0.525563	0.503287	0.522531	0.523	0.0166433
		D10-DMSO control of 10ng/µL capsanthin	0.485307	0.500754	0.591204	0.548683	0.423139	0.505257	0.547519	0.487865	0.583704	0.478193	0.589647	0.547947	0.509778	0.564658	0.586342	0.53	0.0502096
		CAP5-5ng/µL capsanthin	0.523919	0.529389	0.547992	0.510556	0.512231	0.551551	0.531507	0.558124	0.539589	0.520827	0.484027	0.562008	0.532182	0.561512	0.539584	0.533667	0.0215716
		CAP7-7ng/µL capsanthin	0.563324	0.54117	0.478625	0.541312	0.529531	0.5831	0.523419	0.531923	0.549311	0.522921	0.514171	0.522575	0.566143	0.554019	0.548456	0.538	0.0251595
		CAP10-10ng/µL capsanthin	0.547028	0.574279	0.522042	0.531733	0.498235	0.533748	0.553251	0.53895	0.49974	0.552155	0.530841	0.536658	0.544153	0.533278	0.518909	0.534333	0.0197569
	24h	C-Absolute control	0.590795	0.567563	0.600699	0.564055	0.6304	0.564054	0.628344	0.596318	0.592472	0.555582	0.555445	0.581474	0.555666	0.509512	0.50262	0.573	0.0363731
		D5-DMSO control of 5ng/µL capsanthin	0.567403	0.561655	0.56877	0.576694	0.560787	0.560787	0.577203	0.569854	0.558656	0.567818	0.558711	0.55869	0.565097	0.547291	0.545586	0.563	0.009
		D7-DMSO control of 7ng/µL capsanthin	0.602154	0.583675	0.580885	0.606547	0.632021	0.633656	0.574037	0.580885	0.610032	0.574213	0.53202	0.603488	0.537502	0.59474	0.574146	0.588	0.028931
		D10-DMSO control of 10ng/µL capsanthin	0.593795	0.57709	0.597767	0.568377	0.53535	0.600917	0.574568	0.530395	0.568537	0.622272	0.595001	0.587093	0.568476	0.574568	0.620794	0.581	0.0261534
		CAP5-5ng/µL capsanthin	0.576519	0.574101	0.580427	0.567341	0.577094	0.580641	0.573736	0.572862	0.568058	0.575549	0.576693	0.572839	0.573736	0.572854	0.57755	0.574667	0.00378594
		CAP7-7ng/µL capsanthin	0.586554	0.6039	0.574201	0.589105	0.575822	0.570326	0.60485	0.549005	0.574201	0.582248	0.545821	0.570224	0.591129	0.570287	0.587329	0.578333	0.0168028
		CAP10-10ng/µL capsanthin	0.572898	0.566797	0.570462	0.573583	0.570467	0.575496	0.571048	0.57328	0.572253	0.570452	0.567274	0.573014	0.571048	0.575638	0.57129	0.571667	0.00251661
	48h	C-Absolute control	0.571642	0.545998	0.532773	0.542126	0.532622	0.613091	0.577739	0.542126	0.61536	0.532867	0.48192	0.561354	0.474313	0.573494	0.582575	0.552	0.0401497
		D5-DMSO control of 5ng/µL capsanthin	0.560565	0.521189	0.534587	0.562441	0.469672	0.530663	0.521036	0.604853	0.461966	0.566742	0.521284	0.530664	0.571641	0.602554	0.550143	0.540667	0.0406735
		D7-DMSO control of 7ng/µL capsanthin	0.5756	0.564372	0.558623	0.562677	0.571095	0.580387	0.558582	0.562677	0.536317	0.558516	0.532987	0.578269	0.57641	0.59474	0.593747	0.567	0.0175784
		D10-DMSO control of 10ng/µL capsanthin	0.5754	0.57718	0.587498	0.566785	0.58816	0.578591	0.564055	0.549212	0.57594	0.564011	0.572397	0.566785	0.546991	0.564082	0.567915	0.569667	0.0117189
		CAP5-5ng/µL capsanthin	0.564581	0.555594	0.567796	0.564095	0.566506	0.562904	0.572992	0.56856	0.569166	0.568028	0.562935	0.564096	0.573276	0.562923	0.556548	0.565333	0.00503322
		CAP7-7ng/µL capsanthin	0.552634	0.588063	0.627522	0.548312	0.47262	0.537704	0.593461	0.583324	0.537977	0.481111	0.569774	0.537873	0.630054	0.548312	0.581258	0.559333	0.0448144
		CAP10-10ng/µL capsanthin	0.560611	0.592181	0.643206	0.599687	0.60564	0.646	0.59446	0.555844	0.472362	0.544331	0.555845	0.481727	0.544446	0.579515	0.544145	0.568	0.0494267
	72h	C-Absolute control	0.51467	0.489621	0.551771	0.516241	0.481683	0.481555	0.43207	0.523948	0.505938	0.481762	0.549845	0.48962	0.438526	0.519844	0.492906	0.498	0.0340734
		D5-DMSO control of 5ng/µL capsanthin	0.507425	0.49731	0.507905	0.518759	0.499774	0.509006	0.499774	0.51817	0.497349	0.484166	0.504758	0.51026	0.482194	0.497373	0.500777	0.502333	0.0104083
		D7-DMSO control of 7ng/µL capsanthin	0.509589	0.497764	0.51103	0.505699	0.515051	0.505699	0.510392	0.504478	0.506209	0.496761	0.508233	0.509833	0.504446	0.51535	0.504466	0.507	0.0052915
		D10-DMSO control of 10ng/µL capsanthin	0.522362	0.500279	0.503176	0.514665	0.523748	0.449543	0.493282	0.555071	0.493352	0.530542	0.500279	0.526924	0.553373	0.493169	0.455235	0.507667	0.0300389
		CAP5-5ng/µL capsanthin	0.519094	0.523055	0.493843	0.547495	0.499919	0.493744	0.546021	0.493903	0.499918	0.526197	0.520297	0.455864	0.51241	0.460806	0.502434	0.506333	0.0260832
		CAP7-7ng/µL capsanthin	0.53208	0.538934	0.488492	0.4989	0.581224	0.534162	0.488217	0.544371	0.498901	0.578673	0.488387	0.520515	0.42267	0.431222	0.503253	0.51	0.0451331
		CAP10-10ng/µL capsanthin	0.506634	0.511797	0.473797	0.515892	0.481639	0.543655	0.541734	0.481638	0.47359	0.508202	0.473718	0.497921	0.424212	0.430654	0.484917	0.49	0.034
	24h	C-Absolute control	0.535612	0.53358	0.51345	0.52995	0.574057	0.514944	0.520382	0.530118	0.525012	0.513295	0.533526	0.551339	0.515579	0.538188	0.495463	0.5283	0.016
		D-DMSO control	0.561952	0.559347	0.576632	0.548394	0.550596	0.54282	0.492774	0.539329	0.557733	0.521352	0.564584	0.49992	0.53474	0.574934	0.564893	0.546	0.0303
		G1-1mM glutamate	0.529266	0.479828	0.591521	0.524598	0.577033	0.531193	0.550662	0.536232	0.462168	0.528862	0.535267	0.560739	0.493288	0.525993	0.52335	0.53	0.0336
		G5-5mM glutamate	0.567118	0.529091	0.519504	0.517343	0.533942	0.542198	0.541855	0.574592	0.545705	0.534778	0.595929	0.508077	0.551735	0.524165	0.528968	0.541	0.0015
		CAP-10ng/µL capsanthin	0.466328	0.507522	0.543264	0.536288	0.582599	0.524835	0.562098	0.532305	0.537402	0.451803	0.562205	0.491201	0.531614	0.539477	0.521058	0.526	0.026
		CAPG1-1mM glutamate and 10ng/µL capsanthin	0.534469	0.53159	0.532018	0.53302	0.532377	0.532042	0.529987	0.53081	0.531104	0.531642	0.532945	0.532049	0.533451	0.530203	0.532293	0.532	0.0012
		CAPG5-5mM glutamate and 10ng/µL capsanthin	0.531157	0.546612	0.506983	0.541285	0.54658	0.507627	0.51886	0.536418	0.554892	0.54583	0.499845	0.557138	0.549882	0.541913	0.599979	0.539	0.0248
	48h	C-Absolute control	0.548037	0.542655	0.568143	0.532963	0.543599	0.512579	0.526337	0.516688	0.540211	0.534182	0.51718	0.560746	0.552962	0.542471	0.531245	0.538	0.016
		D-DMSO control	0.592931	0.541753	0.544375	0.537431	0.607922	0.560446	0.576167	0.605017	0.583781	0.519514	0.521641	0.537461	0.565246	0.542887	0.518428	0.557	0.0303
		G1-1mM glutamate	0.567099	0.518553	0.539097	0.512393	0.500031	0.588444	0.52989	0.576078	0.519783	0.541171	0.565507	0.54905	0.558126	0.600102	0.614677	0.552	0.0336
		G5-5mM glutamate	0.542883	0.541182	0.541947	0.542701	0.542727	0.544365	0.54171	0.541465	0.541591	0.541516	0.544174	0.546017	0.545219	0.544145	0.543358	0.543	0.0015
		CAP-10ng/µL capsanthin	0.541482	0.535562	0.543071	0.516423	0.543978	0.540922	0.521772	0.542935	0.531357	0.575782	0.526177	0.52264	0.610055	0.57656	0.516284	0.543	0.026
		CAPG1-1mM glutamate and 10ng/µL capsanthin	0.532273	0.53085	0.531651	0.534157	0.531729	0.534105	0.532126	0.529779	0.530945	0.532761	0.530995	0.532678	0.531124	0.532052	0.532773	0.532	0.0012
		CAPG5-5mM glutamate and 10ng/µL capsanthin	0.5404	0.562363	0.539864	0.528579	0.525476	0.529099	0.570491	0.50754	0.584658	0.546146	0.554067	0.539135	0.481919	0.531868	0.543393	0.539	0.0248
